# Supplementary material for: Novel mtDNA methylation-associated prognostic signatures in colorectal cancer
Source: Front Oncol. 2026 Jan 2;15:1684770. doi: 10.3389/fonc.2025.1684770 (PMC12807941; doi:10.3389/fonc.2025.1684770)
Supplement: Supplementary Table 1 — Details of MDM-RGs. [file Table1.xlsx]

## Sheet: Sheet1
symbol	PMID	Source of code
DNMT1	PMID：21321201	nuclear-encoded
DNMT3A	PMID：31537639	nuclear-encoded
DNMT3B	PMID: 31665742	nuclear-encoded
SLC25A26	PMID: 28118529	nuclear-encoded
METTL4	PMID: 32183942	nuclear-encoded
NRF1	PMID：21321201	nuclear-encoded
PPARGC1A	PMID:37457713	nuclear-encoded
PRKAA1	PMID:37457713	nuclear-encoded
