# Supplementary material for: Novel mtDNA methylation-associated prognostic signatures in colorectal cancer
Source: Front Oncol. 2026 Jan 2;15:1684770. doi: 10.3389/fonc.2025.1684770 (PMC12807941; doi:10.3389/fonc.2025.1684770)
Supplement: Supplementary Table 2 — List of 912 key module genes. [file Table2.xlsx]

## Sheet: Sheet1
	gene
1	ZSCAN16
2	ZPLD1
3	ZNF812
4	ZNF804A
5	ZNF774
6	ZNF768
7	ZNF703
8	ZNF671
9	ZNF618
10	ZNF467
11	ZNF438
12	ZNF385A
13	ZNF3
14	ZNF263
15	ZDHHC23
16	ZBTB18
17	ZBED2
18	XXbac-BPG181M17.5
19	XIRP1
20	WNK4
21	WIPF1
22	WDR77
23	WDR59
24	WDR5
25	VSTM1
26	VSIG4
27	VNN3
28	VNN2
29	VMO1
30	VDAC1
31	VAMP5
32	UST
33	USP7
34	USP40
35	USP18
36	USP10
37	USH1C
38	UNC5A
39	UNC13A
40	UBASH3B
41	TYW1
42	TYROBP
43	TYMP
44	TXNDC15
45	TWSG1
46	TTYH2
47	TTLL2
48	TSPAN4
49	TSEN2
50	TRPV2
51	TRIM24
52	TREML4
53	TREM2
54	TREM1
55	TRABD2A
56	TPSD1
57	TPSB2
58	TPSAB1
59	TPO
60	TPBGL
61	TPBG
62	TOX3
63	TNPO3
64	TNNI2
65	TNNI1
66	TNFSF18
67	TNFSF13B
68	TNFRSF9
69	TNFRSF4
70	TNFAIP8L2
71	TNFAIP6
72	TNFAIP2
73	TNF
74	TMEM86A
75	TMEM52B
76	TMEM26
77	TMEM192
78	TMEM184A
79	TMEM163
80	TMEM140
81	TMEM110
82	TMEM106A
83	TMC4
84	TM6SF1
85	TM4SF19
86	TLR8
87	TLR7
88	TLR6
89	TLR5
90	TLR2
91	TLR1
92	TINF2
93	TINAG
94	TIAM1
95	THEMIS2
96	TGM2
97	TGFB1
98	TFPI2
99	TFEC
100	TFCP2L1
101	TDRD9
102	TDRD6
103	TDO2
104	TCP11L2
105	TCP11L1
106	TCN2
107	TARS2
108	TARBP1
109	TAMM41
110	TACC2
111	SYT7
112	SURF6
113	SUCNR1
114	STX3
115	STX19
116	STX11
117	STOM
118	STEAP4
119	STEAP1B
120	STAC
121	STAB1
122	ST8SIA4
123	ST3GAL6
124	SSTR2
125	SS18L2
126	SRGN
127	SPTA1
128	SPP1
129	SPON1
130	SPIRE2
131	SPI1
132	SPHK1
133	SPATC1
134	SOX9
135	SOD2
136	SOCS3
137	SNX10
138	SNTN
139	SNN
140	SLN
141	SLFN12
142	SLFN11
143	SLCO2B1
144	SLC7A7
145	SLC6A12
146	SLC47A1
147	SLC46A2
148	SLC43A3
149	SLC37A2
150	SLC31A2
151	SLC2A6
152	SLC2A5
153	SLC22A5
154	SLC22A16
155	SLC1A3
156	SLC16A7
157	SLC16A6
158	SLC15A3
159	SLC11A1
160	SLC10A6
161	SLAMF9
162	SLAMF8
163	SIRT5
164	SIRPD
165	SIRPB2
166	SIRPB1
167	SIRPA
168	SIMC1
169	SIGLEC9
170	SIGLEC7
171	SIGLEC5
172	SIGLEC14
173	SIGLEC12
174	SIGLEC11
175	SIGLEC1
176	SHH
177	SH3YL1
178	SH2B3
179	SGTB
180	SGK2
181	SGK1
182	SERPINB9
183	SERPINB2
184	SELPLG
185	SELP
186	SECISBP2
187	SEC24D
188	SEC14L1
189	SDS
190	SCPEP1
191	SCARF1
192	SARDH
193	SAMSN1
194	SAMHD1
195	S1PR2
196	S100Z
197	S100B
198	S100A9
199	S100A8
200	S100A12
201	RYR1
202	RXFP4
203	RXFP1
204	RTN1
205	RSAD2
206	RPL14
207	RPIA
208	ROBO3
209	RNF43
210	RNF32
211	RNF144B
212	RNF128
213	RNF122
214	RNASE6
215	RNASE2
216	RNASE1
217	RMND1
218	RIMBP3
219	RILPL2
220	RGS2
221	RGS19
222	RGS18
223	RGS10
224	RGS1
225	RETN
226	RENBP
227	RELT
228	RELL1
229	RDH14
230	RCAN1
231	RASSF4
232	RASSF2
233	RASGRP4
234	RASGRP3
235	RARRES1
236	RAPGEFL1
237	RAMP1
238	RAB44
239	RAB42
240	RAB39A
241	RAB17
242	RAB11FIP4
243	R3HDM2
244	PVR
245	PTX3
246	PTPRE
247	PTPN3
248	PTGS2
249	PTGS1
250	PTCRA
251	PTAFR
252	PSAP
253	PRSS8
254	PRR15
255	PROK2
256	PRKAB1
257	PREX1
258	PRCP
259	PRAM1
260	PQLC3
261	PPT1
262	PPP3CC
263	PPP1R14D
264	PPP1R10
265	PPM1M
266	PPFIBP2
267	PPARG
268	POMC
269	PNRC1
270	PNMA1
271	PML
272	PLXNC1
273	PLEKHO2
274	PLEKHO1
275	PLEKHG6
276	PLEKHF1
277	PLEKHA6
278	PLEK
279	PLD3
280	PLAUR
281	PLAU
282	PLA2G7
283	PLA2G4F
284	PKD2L1
285	PIP4K2A
286	PILRA
287	PIK3R5
288	PIK3R2
289	PIK3AP1
290	PHYH
291	PHOSPHO1
292	PHACTR1
293	PGLYRP1
294	PFKFB3
295	PFKFB2
296	PFDN6
297	PEX11A
298	PEAR1
299	PDP2
300	PDHA1
301	PDE6G
302	PDE6B
303	PDE4B
304	PDE1B
305	PDCD5
306	PDCD1LG2
307	PANX1
308	PADI4
309	PABPN1
310	P2RY6
311	P2RY14
312	P2RX7
313	OTOA
314	OSM
315	OSCAR
316	OPTN
317	OPRL1
318	OLR1
319	OLIG2
320	OLIG1
321	OAZ2
322	OAS2
323	NTRK1
324	NSUN7
325	NSUN2
326	NRROS
327	NRIP3
328	NR1I2
329	NPL
330	NPC2
331	NPC1
332	NME8
333	NLRP3
334	NLRP12
335	NLRP1
336	NLRC4
337	NIT2
338	NHLRC4
339	NGEF
340	NFKBIA
341	NFKB2
342	NFATC1
343	NFAM1
344	NECAP2
345	NDUFA7
346	NDUFA4L2
347	NCF4
348	NCF2
349	NCF1
350	NCBP2
351	NAT10
352	NAP1L4
353	NAIP
354	NAGK
355	MYO5A
356	MYO1F
357	MYBPH
358	MYB
359	MX2
360	MX1
361	MTL5
362	MTHFSD
363	MTERF2
364	MT2A
365	MT-ND2
366	MT-CO2
367	MSR1
368	MS4A7
369	MS4A6E
370	MS4A6A
371	MS4A4A
372	MS4A3
373	MS4A14
374	MRPS9
375	MRPS17
376	MRO
377	MRC1
378	MR1
379	MNDA
380	MMRN1
381	MMP9
382	MMP8
383	MMP3
384	MMP12
385	MMP1
386	MKRN1
387	MILR1
388	MICB
389	MGAM
390	MFSD7
391	METTL7B
392	METTL2B
393	METAP1D
394	MEFV
395	MCTP1
396	MCHR1
397	MCEMP1
398	MAX
399	MATK
400	MARCO
401	2025-03-01
402	MAPKAPK5
403	MAPK13
404	MAPK12
405	MAPK11
406	MAP7
407	MAP1LC3C
408	MANSC1
409	MAN2B1
410	MAFB
411	M1AP
412	LYZ
413	LYN
414	LYL1
415	LY96
416	LY86
417	LXN
418	LST1
419	LSM8
420	LSG1
421	LRRK2
422	LRRC8C
423	LRRC36
424	LRRC25
425	LPAR1
426	LIPN
427	LIPA
428	LILRB5
429	LILRB4
430	LILRB3
431	LILRB2
432	LILRB1
433	LILRA6
434	LILRA5
435	LILRA2
436	LILRA1
437	LHFPL2
438	LGMN
439	LGALS12
440	LCP2
441	LAT2
442	LAPTM5
443	LAMA1
444	LAIR1
445	LAD1
446	KYNU
447	KMO
448	KLRD1
449	KLF2
450	KIAA1549L
451	KIAA1549
452	KIAA1467
453	KCTD12
454	KCNK13
455	KCNK12
456	KCNJ5
457	KCNJ15
458	KCNE1
459	ITPRIPL2
460	ITGB2
461	ITGAX
462	ITGAM
463	ITGA4
464	IRG1
465	IRF2BP2
466	IRAK3
467	IPO4
468	ILDR1
469	IL6
470	IL4I1
471	IL31RA
472	IL27
473	IL24
474	IL1RN
475	IL1B
476	IL18BP
477	IL17RA
478	IL13
479	IL11
480	IL10
481	IKBIP
482	IHH
483	IGSF6
484	IGSF21
485	IGFL3
486	IGFL2
487	IFNAR2
488	IFITM10
489	IFIT3
490	IFIT2
491	IFIT1
492	IFIH1
493	IFI6
494	IFI44L
495	IFI44
496	IFI30
497	IFI16
498	IFFO1
499	ICAM5
500	ICAM1
501	ICA1
502	HTRA4
503	HTR7
504	HSDL2
505	HSD17B14
506	HSD11B2
507	HSD11B1
508	HS3ST3B1
509	HS3ST2
510	HRH4
511	HRH2
512	HPGDS
513	HOXC9
514	HOXC8
515	HOXC4
516	HOXB2
517	HNF1B
518	HMSD
519	HMOX1
520	HMCES
521	HLA-DRB5
522	HLA-DRB1
523	HLA-DRA
524	HLA-DQB2
525	HLA-DQB1
526	HLA-DQA2
527	HLA-DPB1
528	HLA-DPA1
529	HLA-DMB
530	HLA-DMA
531	HK3
532	HIVEP3
533	HHEX
534	HEXA
535	HERC5
536	HCK
537	HCFC2
538	HCAR3
539	HCAR2
540	HAVCR2
541	HARS2
542	HAPLN3
543	HAMP
544	GYPE
545	GUCY2C
546	GTF3C2
547	GSDMC
548	GRTP1
549	GRAMD1B
550	GPX3
551	GPX2
552	GPT2
553	GPSM3
554	GPR97
555	GPR89B
556	GPR89A
557	GPR85
558	GPR84
559	GPR65
560	GPR56
561	GPR39
562	GPR34
563	GPR183
564	GPR141
565	GPR137B
566	GPR132
567	GPR125
568	GPNMB
569	GPATCH1
570	GNS
571	GNA15
572	GMFG
573	GM2A
574	GLT1D1
575	GLIPR2
576	GLIPR1
577	GIMAP8
578	GGCT
579	GCNT2
580	GBP6
581	GATA1
582	GAL3ST4
583	G0S2
584	FZD2
585	FYN
586	FUT11
587	FSCN1
588	FPR3
589	FPR2
590	FPR1
591	FOLR3
592	FOLR2
593	FOLH1
594	FMO3
595	FMO1
596	FLVCR2
597	FLVCR1
598	FLCN
599	FICD
600	FHIT
601	FHDC1
602	FGR
603	FGFR3
604	FGD2
605	FFAR3
606	FFAR2
607	FES
608	FERMT3
609	FECH
610	FCN3
611	FCN1
612	FCGR3B
613	FCGR3A
614	FCGR2B
615	FCGR2A
616	FCGR1B
617	FCGR1A
618	FCER1G
619	FCAR
620	FBXO39
621	FBXO15
622	FAM84A
623	FAM65C
624	FAM49A
625	FAM26F
626	FAM213A
627	FAM20A
628	FAM192A
629	FAM160A2
630	FAM151B
631	FABP6
632	F13A1
633	F11R
634	EVPL
635	EVI2A
636	ETV4
637	ETS2
638	ESRP2
639	ERVFRD-1
640	ERMN
641	ERBB3
642	EPSTI1
643	EPS8L3
644	EPHB6
645	EPHB2
646	EPCAM
647	EPB41L4B
648	EPB41L3
649	ENTHD1
650	ENPP2
651	EMR3
652	EMR2
653	EMR1
654	EMP3
655	EMILIN2
656	ELOVL3
657	ELMO1
658	ELF3
659	EIF4EBP3
660	EID3
661	EGFL6
662	EDARADD
663	DYNLL2
664	DUSP5
665	DUSP16
666	DUSP1
667	DSE
668	DRAM1
669	DPYS
670	DPYD
671	DPEP2
672	DOK2
673	DOCK4
674	DNMBP
675	DNAJC5B
676	DISC1
677	DHODH
678	DEGS1
679	DDX58
680	DDX31
681	DDAH1
682	DCSTAMP
683	DCBLD1
684	DAZL
685	DAPK2
686	DAPK1
687	CYTL1
688	CYTH4
689	CYP4F12
690	CYP2J2
691	CYP26B1
692	CYBB
693	CXorf21
694	CXCR4
695	CXCR2
696	CXCR1
697	CXCL8
698	CXCL6
699	CXCL5
700	CX3CR1
701	CTSL
702	CTSD
703	CTSC
704	CTSB
705	CTPS2
706	CTNS
707	CTD-3088G3.8
708	CSNK2B
709	CSNK2A2
710	CSF3R
711	CSF2RA
712	CSF2
713	CSF1R
714	CSF1
715	CRYBB1
716	CRLF2
717	CREM
718	CRCP
719	CR1
720	CPVL
721	CPNE8
722	CP
723	COX20
724	COX19
725	COX17
726	COTL1
727	COL23A1
728	CNPY2
729	CNOT11
730	CNN3
731	CNKSR1
732	CMTM4
733	CMTM2
734	CMPK2
735	CMAS
736	CLIC2
737	CLEC7A
738	CLEC6A
739	CLEC5A
740	CLEC4G
741	CLEC4E
742	CLEC4D
743	CLEC4C
744	CLEC4A
745	CLEC2B
746	CLEC1B
747	CLEC12B
748	CLEC12A
749	CLCN5
750	CLCN2
751	CLC
752	CITED2
753	CHST2
754	CHST11
755	CHRNE
756	CHKA
757	CHIT1
758	CHI3L1
759	CHCHD3
760	CFTR
761	CFI
762	CETP
763	CECR1
764	CEBPG
765	CEBPE
766	CEACAM4
767	CEACAM3
768	CDK15
769	CDH17
770	CDH1
771	CDCA7
772	CDC42SE1
773	CD86
774	CD84
775	CD83
776	CD82
777	CD80
778	CD74
779	CD72
780	CD70
781	CD59
782	CD53
783	CD40
784	CD4
785	CD3EAP
786	CD36
787	CD33
788	CD300LF
789	CD300LB
790	CD300E
791	CD300C
792	CD300A
793	CD200
794	CD1B
795	CD163
796	CD14
797	CCR8
798	CCR3
799	CCR1
800	CCL8
801	CCL7
802	CCL4L1
803	CCL4
804	CCL3L3
805	CCL3
806	CCL23
807	CCL2
808	CCL18
809	CCL13
810	CCL11
811	CCL1
812	CCDC183
813	CCDC117
814	CCDC113
815	CCDC109B
816	CBLN3
817	CASS4
818	CAPN11
819	CAMP
820	CAMKMT
821	CAMK1G
822	CAMK1
823	CALML4
824	CALHM2
825	C7orf55-LUC7L2
826	C5orf58
827	C5AR2
828	C5AR1
829	C3AR1
830	C21orf59
831	C1QC
832	C1QB
833	C1QA
834	C1orf54
835	C1orf162
836	C19orf38
837	C19orf35
838	C14orf93
839	C12orf45
840	C11orf49
841	C10orf55
842	C10orf54
843	C10orf128
844	BST2
845	BRE
846	BMP6
847	BLVRA
848	BEST1
849	BCL6
850	BCL2A1
851	BCL11A
852	BATF3
853	BAIAP2L1
854	BAI2
855	BAG2
856	B4GALNT3
857	AXIN2
858	ATP8B4
859	ATP8B3
860	ATP6V1B2
861	ATP6V0D2
862	ATP1A1
863	ATP10D
864	ATG7
865	ASGR2
866	ASAH1
867	ARSB
868	ARNTL2
869	ARNTL
870	ARHGEF5
871	ARHGAP22
872	ARHGAP10
873	AQP9
874	APOL4
875	APOE
876	APOC1
877	APOBEC3A
878	ANXA5
879	ANXA1
880	ANKS4B
881	ANKRD1
882	ANGPTL4
883	AMZ1
884	AMPD3
885	ALPL
886	ALOX5AP
887	ALOX5
888	ALOX15B
889	ALK
890	ALDH2
891	AKR1B1
892	AKAP1
893	AJAP1
894	AIFM1
895	AIF1L
896	AIF1
897	AGK
898	AF165138.7
899	ADORA3
900	ADCY7
901	ADCK3
902	ADAP2
903	ADAMTSL4
904	ADAM8
905	ACSM5
906	ACSL5
907	ACP5
908	ACOX2
909	ABCA1
910	AAED1
911	A1CF
912	A1BG
