# Supplementary material for: Novel mtDNA methylation-associated prognostic signatures in colorectal cancer
Source: Front Oncol. 2026 Jan 2;15:1684770. doi: 10.3389/fonc.2025.1684770 (PMC12807941; doi:10.3389/fonc.2025.1684770)
Supplement: Supplementary Table 3 — List of 270 candidate genes. [file Table3.xlsx]

## Sheet: Sheet1
	gene
1	ZNF812
2	ZNF804A
3	ZNF703
4	ZNF671
5	ZBED2
6	XIRP1
7	WDR77
8	VSIG4
9	VNN3
10	UST
11	UNC5A
12	TTLL2
13	TSEN2
14	TREML4
15	TREM2
16	TREM1
17	TPSD1
18	TPSB2
19	TPSAB1
20	TPO
21	TNFAIP6
22	TMEM52B
23	TMEM140
24	TM4SF19
25	TLR8
26	TLR7
27	TLR6
28	TLR1
29	TINAG
30	TIAM1
31	TFCP2L1
32	TDO2
33	TCP11L1
34	TCN2
35	TARBP1
36	SYT7
37	STOM
38	STEAP4
39	STAC
40	STAB1
41	ST8SIA4
42	SSTR2
43	SPP1
44	SPON1
45	SPHK1
46	SOX9
47	SLN
48	SLC47A1
49	SLC37A2
50	SLC31A2
51	SLC2A5
52	SLC22A5
53	SLC16A7
54	SLC11A1
55	SLAMF9
56	SIGLEC11
57	SIGLEC1
58	SHH
59	SGK2
60	SGK1
61	SERPINB2
62	S100B
63	S100A9
64	RYR1
65	RTN1
66	RSAD2
67	RNF43
68	RNF32
69	RNASE1
70	RGS2
71	RGS18
72	RETN
73	RELT
74	RELL1
75	RCAN1
76	RASSF2
77	RASGRP4
78	RAB44
79	PTX3
80	PTGS1
81	PTCRA
82	PPP1R14D
83	PNMA1
84	PLEKHO1
85	PLAU
86	PEX11A
87	PDE6G
88	PDE6B
89	PDE1B
90	PDCD5
91	P2RY14
92	P2RX7
93	OTOA
94	OSM
95	OLR1
96	NDUFA4L2
97	NCF1
98	NAT10
99	NAIP
100	MYO5A
101	MYBPH
102	MT2A
103	MS4A7
104	MS4A6A
105	MS4A4A
106	MS4A3
107	MRC1
108	MMRN1
109	MMP9
110	MMP8
111	MMP3
112	MMP12
113	MMP1
114	MGAM
115	MFSD7
116	MCEMP1
117	MATK
118	MAP1LC3C
119	LYZ
120	LY96
121	LY86
122	LXN
123	LRRK2
124	LRRC36
125	LPAR1
126	LILRB5
127	LGALS12
128	LAMA1
129	KIAA1549L
130	KIAA1549
131	KCTD12
132	KCNJ5
133	KCNJ15
134	ITGAX
135	IRG1
136	IPO4
137	IL1RN
138	IL13
139	IL11
140	IL10
141	IGFL3
142	IGFL2
143	IFI6
144	ICAM5
145	HTRA4
146	HTR7
147	HSD11B2
148	HPGDS
149	HOXC9
150	HOXC8
151	HMOX1
152	HCFC2
153	HCAR3
154	HCAR2
155	HAPLN3
156	HAMP
157	GYPE
158	GSDMC
159	GPX3
160	GPX2
161	GPT2
162	GPR84
163	GPR56
164	GPR34
165	GPR183
166	GNA15
167	GLIPR2
168	GIMAP8
169	GGCT
170	GCNT2
171	GBP6
172	GATA1
173	FSCN1
174	FPR2
175	FOLR2
176	FMO3
177	FMO1
178	FLVCR2
179	FCN3
180	FCN1
181	FCGR2B
182	FCAR
183	FBXO39
184	FAM49A
185	FABP6
186	F13A1
187	EVPL
188	EVI2A
189	ETV4
190	ERVFRD-1
191	EPHB2
192	EPB41L4B
193	EPB41L3
194	ENTHD1
195	ENPP2
196	EID3
197	EGFL6
198	DUSP1
199	DPYD
200	DPEP2
201	DDX31
202	DCSTAMP
203	CYTL1
204	CYP4F12
205	CYP26B1
206	CXorf21
207	CXCL8
208	CXCL6
209	CXCL5
210	CX3CR1
211	CSF2
212	CSF1R
213	CSF1
214	CR1
215	CPNE8
216	CP
217	COL23A1
218	CLIC2
219	CLEC6A
220	CLEC5A
221	CLEC4G
222	CLCN2
223	CLC
224	CITED2
225	CHI3L1
226	CFI
227	CECR1
228	CEBPE
229	CEACAM3
230	CDK15
231	CDCA7
232	CD70
233	CD4
234	CD3EAP
235	CD36
236	CD33
237	CD163
238	CCR8
239	CCL8
240	CCL23
241	CCL13
242	CCL11
243	CCL1
244	CCDC113
245	CAMP
246	C1QC
247	C1QB
248	C1QA
249	C10orf55
250	C10orf54
251	C10orf128
252	BMP6
253	BAG2
254	AXIN2
255	ATP8B4
256	ATP6V0D2
257	ARNTL2
258	ARHGAP10
259	AQP9
260	APOBEC3A
261	ANKRD1
262	ALK
263	AIF1
264	AF165138.7
265	ADORA3
266	ADAMTSL4
267	ADAM8
268	ACSM5
269	ABCA1
270	A1CF
