# Supplementary material for: Novel mtDNA methylation-associated prognostic signatures in colorectal cancer
Source: Front Oncol. 2026 Jan 2;15:1684770. doi: 10.3389/fonc.2025.1684770 (PMC12807941; doi:10.3389/fonc.2025.1684770)
Supplement: Supplementary Table 4 — The risk model was verified in the training set through the bootstrap method. [file Table4.xlsx]

## Sheet: Sheet1
Time	Apparent_AUC	Optimism	Corrected_AUC	Corrected_AUC_lower95	Corrected_AUC_upper95
1 year	0.61602	0.1189	0.49712	0.39615	0.59965
2 years	0.6266	0.12802	0.49858	0.41124	0.58625
3 years	0.69255	0.19185	0.5007	0.40725	0.59745
C-index	0.63002	0.00148	0.62854	0.62854	0.62854
